# Supplementary material for: Investigating endogenous µ-opioid receptors in human keratinocytes as pharmacological targets using novel fluorescent ligand
Source: PLoS One. 2017 Dec 6;12(12):e0188607. doi: 10.1371/journal.pone.0188607 (PMC5718609; doi:10.1371/journal.pone.0188607)
Supplement: S7 Fig — N/TERT-1 keratinocytes were differentiated for ten days and then subjected to 5 μg/ml WGA Alexa Fluor 488 staining for 30 min at 37°C. The cells were washed three times and fresh supplement-free K-SFM was added. EM-TAMRA-Maleimide was diluted in K-SFM containing 0.4 mM CaCl2 in the absence of EGF/BPE. Imaging before EM-TAMRA labelling experiments was carried out to establish the auto-fluorescence of the cells for background adjustments. EM-TAMRA was added at a final concentration of 200 nM and cells visualized by spinning disk-coupled confocal microscopy. Z-stack images were acquired using a 491 nm laser for Alexa488 and 561 nm lasers for EM-TAMRA. Acquisition parameters were set at 20% for 561 nm laser and 5% for 491 nm laser and a motor step size of 0.5 μm was used. Images were processed into videos using FIJI (ImageJ, NIH; Bethesda, MD, U.S.A.). (ZIP) [file pone.0188607.s007.zip]

Archive with 2 entries (2 files):
- S7-1 Fig_Ntert_EM-TAMRA_561_video.avi
- S7-2 Fig_Ntert_WGA_491_video.avi
